# Supplementary material for: Meditation and complexity: a review and synthesis of evidence
Source: Neurosci Conscious. 2025 May 28;2025(1):niaf013. doi: 10.1093/nc/niaf013 (PMC12118461; doi:10.1093/nc/niaf013)
Supplement: niaf013_Supp [file niaf013_supp.zip]

Archive with 2 entries (2 files):
- suppl_data/Supplementary Figures 1-4.pdf
- suppl_data/Supplementary Table 1.xlsx
