# Supplementary material for: Meditation and complexity: a review and synthesis of evidence
Source: Neurosci Conscious. 2025 May 28;2025(1):niaf013. doi: 10.1093/nc/niaf013 (PMC12118461; doi:10.1093/nc/niaf013)
Supplement: niaf013_Supp [file niaf013_supp.zip › suppl_data/Supplementary Table 1.xlsx]

## Sheet: גיליון1
Within Subjects Design- Meditative State
No.	Reference	N	Experience	Meditation Style	Category	Contrast	Measure	Change	Regions/ Frequency Bands	Reported Effect Size	Cohen's d (calculated)	System	Sampling Frequency	Bandpass Filter	Data Points
1	Aftanas & Golocheikine, 2002	20	3-7 years	Sahaja Yoga	OM	Rest	DCx	Decrease	Midline Frontal & Central	F=-8.6	-0.927	62 channel EEG	500	4--30	4096
2	Kakumanu et al., 2019	21	Teachers: Av. 16.3 years, 15349 hours	Annapana-Sati	FA	Rest	PE	Increase	Overall	Z=1.28~1.38	0.284	128 channel EEG	1000, downsampled to 250	0.1-40	125
				Vipassana	OM						0.292
				Metta-Bhavna	LK						0.284
				Vipassana	OM		HFD			Z=1.18~1.29	0.271
		24	Beginners: Av. 2.2 years, 1000 hours	Vipassana	OM		PE			Z=1.28~1.38	0.265
							HFD			Z=1.18~1.29	0.241
3	Vyšata et al., 2014	22	>1000 hours	Theravada	FA	Rest	Sevcik’s FD	Increase	Overall	N/A	0.322	19 channel EEG	256	0.5-60	256
							PE	Decrease			-0.175
					OM						-0.399
4	Kumar et al., 2021	14	Av. 24 years	Rajayoga peaceful soul meditation	ST	Rest	MVMFE	Increase	Gamma band in frontal regions	Z=1.6	0.428	64 channel EEG	1024	0.5-45	512
				Rajayoga angelic consciousness meditation						Z=2.668	0.713
5	Lu & Rodriguez-Larios, 2022	25	None	Breath Attention	FA	Mind Wandering	LZc	Increase	Left frontal ; parietal & right frontocentral	N/A	0.3865	21 channel EEG	512	1--40	2560
							SE				0.4329
							HFD		Overall		0.543
6	Walter & Hinterberger, 2022	30	Av. 20 years, 6498 hours	Thoughtless Emptiness	ST	Rest	DFA	Decrease	Overall	d=-0.37	-0.37	64 channel EEG	250	DC-70	1250
							HFD	Increase		d=0.23	0.23
				Presence Monitoring	OM		DFA	Decrease		d=-0.49	-0.49
				Attention between the eyebrows	FA		MSE	Increase		sf=1: d=0.61 ; sf=3: d=0.48	0.545
							DFA	Decrease		d=-0.29	-0.29
7	Sik et al., 2017	11	None	Mindfulness based stress reduction (MBSR)	OM	Rest	WE	Decrease	Mid-frontal, mid-parietal & occipital	N/A	-0.57	128 channel EEG	250	0.5-100	N/A
8	Do et al., 2023	22	None	Mindfulness based stress reduction (MBSR)	OM	Podcast Listening	HFD	Increase	Overall	N/A	0.533	14 channel EEG	128	0.5-30	N/A
						Meditation week 4 Vs. week 6					0.711
9	Young et al., 2021	22	Av. 22 years, 21,934 hours	Shamatha (FA), Vipassana (OM), Zazen(OM), Tonglen (LK), Dzogchen (ST), Deity Visualization (ST)	Mixed	Mind Wandering	LZc	Decrease	Overall	F=-5.24	-0.69	16 channel EEG	250	0.5-80	2500
10	Irrmischer et al., 2018	8	Av. 18 years	Breath Attention	FA	Rest	DFA	Decrease	Theta, alpha and beta bands	t=−3.4; t=−3.7; t =−4.2	-1.88	128 channel EEG	1000 downsampled to 250	0.5-45	12500
		10	None					Increase	Alpha, beta, gamma bands	t=2.6; t=2.9; t=2.7	1.22
		20	Av. 10.8 years					Decrease	Delta, theta, alpha, beta and gamma bands	t=−2.4; t= −2.7; t= −2.7; t= −2.8; t= −2.7	-0.84
						Pre-post 1 year intervention		Decrease	Alpha band	t=-2.5	-0.79
11	D'Andrea et al., 2024	10	Av. 15.5 years, 14,765 hours	Theravada	FA	Rest	DFA	Decrease	Overall, derived from MEG microstate sequences	t=-4.15	-1.86	165 channel MEG	1000	1-150 for source reconstruction, 1-30 for calculation of metrics	N/A
							LZc	Increase		t=5.4	2.42
					OM		DFA	Decrease		t=-3.41	-1.53
							LZc	Increase		t=14.46	6.47
